# Supplementary material for: Unveiling and understanding health inequalities: A bi-clustering study on SDG3 implementation in the Italian regions
Source: PLoS One. 2026 Mar 26;21(3):e0340438. doi: 10.1371/journal.pone.0340438 (PMC13020981; doi:10.1371/journal.pone.0340438)
Supplement: S1 File — (XLSX) [file pone.0340438.s009.xlsx]

## Sheet: Sheet1
	Abruzzo	Basilicata	Calabria	Campania	Emilia-Romagna	Friuli-Venezia Giulia	Lazio	Liguria	Lombardia	Marche	Molise	Piemonte	Provincia Autonoma di Bolzano/Bozen	Provincia Autonoma di Trento	Puglia	Sardegna	Sicilia	Toscana	Umbria	Valle d'Aosta/Vallée d'Aoste	Veneto
Alcol (tassi standardizzati)	16.8222	16.3667	14.2111	12.1778	19.0889	21.4667	13.9444	17.8889	18.1778	17.2333	19.6667	18.5	25.5111	21.3667	14.8	19.5	10.5667	18.6778	16.3889	24.8333	19.7778
Copertura vaccinale antinfluenzale età 65+	50.4667	55.9444	57.5111	59.7778	55.3556	55.7111	53.8444	48.9333	49.1111	53.3778	55.8556	49.6667	36.6667	54.7889	56.2444	45.4667	54.1333	56.8333	65.6556	46.2444	56.9222
Copertura vaccinale in età pediatrica: morbillo	76.5333	81.1111	78.7	68.8889	81.1111	77.5667	81.3222	77.7778	82.6111	77.5444	76.8556	82.1667	63.1444	79.8111	79.7556	81.0556	76.8667	81.8667	81.9667	77.0444	80.7333
Copertura vaccinale in età pediatrica: polio	85.6778	86.2556	84.5889	72.8889	84.4222	81.2667	85.7	84.5	84.1222	83.2889	85.7889	84.8778	75.5667	83.4111	83.8	84.8889	81.6778	85.1	84.8222	82.7111	82.7778
Copertura vaccinale in età pediatrica: rosolia	76.5222	81.1111	78.6222	68.8556	81	76.4333	81.3222	76.1111	82.4556	77.5	76.8556	82.1667	63.1444	79.7778	79.7556	81.0556	76.8667	81.8444	81.7556	76.9111	80.7
Dentisti	0.833333	0.444444	0.644444	0.522222	0.688889	0.711111	0.7	0.833333	0.622222	0.622222	0.655556	0.644444	0.355556	0.588889	0.555556	0.6	0.477778	0.655556	0.655556	0.355556	0.633333
Diabete (tassi standardizzati)	6.65556	7.63333	9.08889	8.44444	5.33333	4.88889	6.54444	4.76667	5.51111	5.15556	6.53333	5.28889	3.95556	4.68889	7.31111	5.97778	7.57778	5.48889	6.07778	4.56667	5.26667
Domanda di contraccezione soddisfatta con metodi moderni durante gli ultimi 12 mesi	11.4222	10.7778	12.0444	12.2333	14.1778	14.2111	13.7667	15.5333	14.9333	12.8667	11.7333	15.0333	15.6111	15.3444	11.6667	14.8444	13.1889	14.2778	13.7333	13.5444	14.6222
Eccesso di peso (tassi standardizzati)	48.1111	51.1778	49.3111	52.4778	45.1333	43.1111	43.2333	40.4222	41.3111	43.5222	50.4	40.5667	40.0111	38.9444	50.4222	41.3222	49.8667	42.4222	44.9667	41.2	43.6
Farmacisti	1.13333	1.08889	1.17778	0.688889	0.988889	1.18889	0.8	0.966667	0.711111	1.15556	1.08889	0.911111	0.7	0.866667	0.833333	1.16667	0.822222	1.02222	1.2	1.06667	1.04444
Fumo (tassi standardizzati)	20.1111	19.7222	16.8444	21.2111	19.9889	18.6889	21.6444	21.0222	19.9889	19.6444	19.8667	20.8444	18.7222	16.6111	17.8444	19.5	20.5333	21.2333	22.0667	18.2	17.4444
Incidenza delle infezioni da HIV per 100.000 residenti (per regione di residenza)	3.87778	2.04444	1.16667	3.44444	6.27778	3.1	7.81111	5.82222	7.1	4.93333	4.02222	5.26667	2.58889	4.66667	3.85556	3.41111	4.51111	6.48889	5.83333	4.73333	4.55556
Infermieri e ostetriche	5.61111	5.84444	4.37778	4.01111	5.47778	5.88889	4.94444	6.31111	4.61111	5.25556	6.37778	5.13333	6.81111	6.28889	5.05556	4.73333	4.61111	5.5	5.84444	5.82222	5.44444
Ipertensione arteriosa (tassi standardizzati)	20.2556	20.3889	23.3	23.0889	18.5	16.9	19.6889	18.8222	18.9111	17.2222	19.1	18.5889	15.3667	16.2556	21	18.8667	22.2	16.3444	21.5556	16.4333	18.6
Medici	4.2	3.47778	3.87778	3.83333	4.34444	4.06667	4.66667	3.92222	3.33333	3.67778	4.02222	3.64444	3.23333	3.28889	3.7	4.78889	4.31111	4.28889	4.41111	4.22222	3.77778
Numero morti in incidente stradale	75.6667	36	102.778	227.556	328.111	74.4444	343.222	79.1111	445.333	92.1111	22.8889	249.667	34.6667	30.7778	223.556	99.2222	210.889	232.444	49.8889	7.22222	315.111
Percentuale dei parti con più di 4 visite di controllo effettuate in gravidanza	78.7111	78.1889	70.3889	76.2778	81.2	74.9556	-1	81.0444	78.4333	81.6333	82.9444	79.8	81.4333	73.6222	76.2778	81.5333	74.5111	78.6667	83.1667	85.5889	76.8111
Posti letto in day-Hospital negli istituti di cura pubblici e privati	2.35556	2.98889	3.23333	3.27778	1.73333	3.1	3.04444	3.1	1.65556	2.93333	3.44444	3.34444	2.55556	2.98889	1.48889	3.14444	2.93333	3.05556	3.21111	2.43333	2.15556
Posti letto in degenza ordinaria in istituti di cura pubblici e privati	23.2444	22.7333	19.3444	20.2222	28.4	24.9222	24.3778	24.9444	27.0111	24.1333	25.4889	26.4	26.9	26.9444	22.4333	23.5889	21.5889	21.5333	24.5111	27.9667	25.2
Posti letto nei presidi residenziali socio-assistenziali e socio-sanitari	38.6667	53.2444	31.7	15.6889	84.0333	94.4556	36.5111	98.0556	73.9444	68.8556	55.4	101.233	104.256	121.522	30.8333	45.6222	44.3778	52.8111	51.3889	98.1222	75.6778
Probabilità di morire tra i 30 ed i 69 anni per tumori, diabete, malattie cardiovascolari e respiratorie	8.01444	8.14889	8.62222	10.3233	7.48889	8.01	8.71444	8.12222	7.77444	7.23	8.37111	8.35	7.23111	6.8	7.91667	8.62333	9.08889	7.62667	7.44333	8.14	7.34556
Probabilità di morte sotto i 5 anni	3.56778	4.39	4.70556	4.02556	3.29333	3.32111	3.49222	3.32111	3.25	2.83667	3.28333	3	3.27444	3.32111	3.58889	3.34444	4.67778	2.82667	3.23778	4.10667	3.10444
Quozienti specifici di fecondità per età per 1.000 donne tra i 10 e i 14 anni	0.0385556	0.0855556	0.0826667	0.0452222	0.0244444	0	0.0264444	0	0.0198889	0	0	0.0121111	0.0795556	0	0.0714444	0.0501111	0.122778	0.0216667	0	0	0.0247778
Quozienti specifici di fecondità per età per 1000 donne tra i 15 e i 19 anni	19.4111	16.2778	24.9222	33.4556	19.6556	15.8778	19.0667	23.1778	19.5667	16.5667	16.1778	18.7222	19.5556	16.0222	30.2889	19.8333	48.4222	18.2333	19.2667	14.4444	15.5556
Speranza di vita in buona salute alla nascita	58.4889	55.0556	51.8667	56.7333	60.6889	61.0667	58.6667	60.1889	59.7556	59.2778	57.6333	59.0444	68.8556	64.0778	57.5667	55.2889	56.5889	60.7778	59.5667	60.7222	59.6111
Tasso di lesività grave in incidente stradale	34.8111	20.4556	26.1333	22.1444	34.0333	28.0667	36.8778	27.9222	20.9111	27.2	21.4	20.6	32.1222	35.3222	27.4	32.9444	21.7556	26.5333	21.9333	27.3111	23.8111
Tasso di mortalità neonatale	1.83222	2.17	2.88556	2.12778	1.43778	1.31667	1.78444	1.58778	1.40556	1.00556	1.59889	1.28778	1.58333	1.67222	1.69444	1.48778	2.42667	1.15556	1.47556	1.76	1.31
Tasso di mortalità per incidente stradale	5.46667	6.12222	5.11111	3.9	7.02222	5.85556	5.8	4.8	4.37778	5.61111	7.08889	5.41111	6.45556	5.56667	5.41111	5.9	4.11111	5.84444	5.28889	5.78889	6.3
Tasso standardizzato di mortalità per avvelenamento accidentale	0.272222	0.113333	0.203333	0.121111	0.28	0.266667	0.627778	0.326667	0.208889	0.596667	0.188889	0.372222	0.101111	0.0866667	0.187778	0.462222	0.13	0.291111	0.205556	0.386667	0.267778
Tasso standardizzato di mortalità per suicidio	5.48889	5.73333	4.08889	2.95556	6.67778	7.35556	4.12222	3.67778	5.42222	6.53333	4.35556	6.76667	8.14444	7.34444	4.14444	7.95556	4.5	5.85556	6.85556	10.6444	5.96667
