# Supplementary material for: Unveiling and understanding health inequalities: A bi-clustering study on SDG3 implementation in the Italian regions
Source: PLoS One. 2026 Mar 26;21(3):e0340438. doi: 10.1371/journal.pone.0340438 (PMC13020981; doi:10.1371/journal.pone.0340438)
Supplement: S2 File — (CSV) [file pone.0340438.s010.csv]

	bi_clusters	regione	avg_bcluster_measure	ratio_bc_country	avg_regional	country_avg	indicator_eng
0	0	Abruzzo	18.24102564102564	1.0161681982355781	16.822222222222223	17.950793650793653	Alcohol (standardized rates)
1	0	Abruzzo	5.652991452991453	0.9365492501888014	6.655555555555555	6.035978835978836	Diabetes (standardized rates)
2	0	Abruzzo	13.935042735042735	1.0247550978261846	11.422222222222222	13.598412698412698	Contraception demand satisfied with modern methods during the last 12 months
3	0	Abruzzo	43.70170940170941	0.974724807869324	48.111111111111114	44.834920634920636	Excess weight (standardized rates)
4	0	Abruzzo	5.471794871794871	1.0083553342133684	5.611111111111111	5.426455026455026	Nurses and midwives
5	0	Abruzzo	18.71965811965812	0.9793814213468193	20.255555555555556	19.113756613756614	Arterial hypertension (standardized rates)
6	0	Abruzzo	73.68461538461538	0.9829677581888597	78.7111111111111	74.96137566137565	Percentage of births with more than 4 check-ups performed during pregnancy
7	0	Abruzzo	24.904273504273508	1.0216860630144764	23.244444444444444	24.375661375661377	Beds in ordinary hospitalisation in public and private healthcare institutions
8	0	Abruzzo	67.43504273504274	1.0288694401597631	38.666666666666664	65.54285714285713	Beds in residential socio-assistance and socio-health facilities
9	0	Abruzzo	7.931880341880342	0.9833748021380445	8.014444444444443	8.065978835978836	Probability of dying between the ages of 30 and 69 from cancer, diabetes, cardiovascular and respiratory diseases
10	0	Abruzzo	3.2214529914529915	0.9145806275680698	3.5677777777777777	3.5223280423280423	Probability of death under 5 years
11	0	Abruzzo	0.01676923076923077	0.49935160160463454	0.03855555555555555	0.03358201058201058	Age-specific fertility rates per 1,000 women aged 10 to 14
12	0	Abruzzo	18.54700854700855	0.8762366242681203	19.41111111111111	21.166666666666668	Age-specific fertility rates per 1000 women aged 15-19
13	0	Abruzzo	59.23504273504273	1.001944125663216	58.48888888888889	59.12010582010581	Healthy life expectancy at birth
14	0	Abruzzo	27.464957264957263	1.012419434209105	34.81111111111111	27.128042328042326	Rate of serious injury in road accidents
15	0	Abruzzo	1.4373504273504274	0.8622733876185711	1.8322222222222224	1.6669312169312167	Neonatal mortality rate
16	0	Abruzzo	5.751282051282051	1.030226810437217	5.466666666666667	5.582539682539682	Road accident fatality rate
17	0	Abruzzo	5.925641025641026	0.9987926102257683	5.48888888888889	5.932804232804233	Standardized suicide mortality rate
18	1	Basilicata	0.9222222222222223	0.9391163793103448	1.088888888888889	0.9820105820105821	Pharmacists
19	1	Basilicata	19.23111111111111	0.9808613989637305	19.72222222222222	19.606349206349208	Smoking (standardized rates)
20	1	Basilicata	3.84	0.9705268788446109	3.4777777777777774	3.9566137566137565	Doctors
21	1	Basilicata	2.7844444444444445	1.0050802139037434	2.988888888888889	2.77037037037037	Day-Hospital beds in public and private healthcare institutions
22	1	Basilicata	0.1511111111111111	0.5570509069631363	0.11333333333333334	0.27126984126984127	Standardized mortality rate for accidental poisoning
23	1	Calabria	0.9222222222222223	0.9391163793103448	1.1777777777777778	0.9820105820105821	Pharmacists
24	1	Calabria	19.23111111111111	0.9808613989637305	16.844444444444445	19.606349206349208	Smoking (standardized rates)
25	1	Calabria	3.84	0.9705268788446109	3.8777777777777778	3.9566137566137565	Doctors
26	1	Calabria	2.7844444444444445	1.0050802139037434	3.2333333333333334	2.77037037037037	Day-Hospital beds in public and private healthcare institutions
27	1	Calabria	0.1511111111111111	0.5570509069631363	0.20333333333333334	0.27126984126984127	Standardized mortality rate for accidental poisoning
28	1	Campania	0.9222222222222223	0.9391163793103448	0.6888888888888889	0.9820105820105821	Pharmacists
29	1	Campania	19.23111111111111	0.9808613989637305	21.211111111111112	19.606349206349208	Smoking (standardized rates)
30	1	Campania	3.84	0.9705268788446109	3.8333333333333335	3.9566137566137565	Doctors
31	1	Campania	2.7844444444444445	1.0050802139037434	3.2777777777777777	2.77037037037037	Day-Hospital beds in public and private healthcare institutions
32	1	Campania	0.1511111111111111	0.5570509069631363	0.1211111111111111	0.27126984126984127	Standardized mortality rate for accidental poisoning
33	0	Emilia-Romagna	18.24102564102564	1.0161681982355781	19.08888888888889	17.950793650793653	Alcohol (standardized rates)
34	0	Emilia-Romagna	5.652991452991453	0.9365492501888014	5.333333333333333	6.035978835978836	Diabetes (standardized rates)
35	0	Emilia-Romagna	13.935042735042735	1.0247550978261846	14.17777777777778	13.598412698412698	Contraception demand satisfied with modern methods during the last 12 months
36	0	Emilia-Romagna	43.70170940170941	0.974724807869324	45.13333333333333	44.834920634920636	Excess weight (standardized rates)
37	0	Emilia-Romagna	5.471794871794871	1.0083553342133684	5.477777777777778	5.426455026455026	Nurses and midwives
38	0	Emilia-Romagna	18.71965811965812	0.9793814213468193	18.499999999999996	19.113756613756614	Arterial hypertension (standardized rates)
39	0	Emilia-Romagna	73.68461538461538	0.9829677581888597	81.19999999999999	74.96137566137565	Percentage of births with more than 4 check-ups performed during pregnancy
40	0	Emilia-Romagna	24.904273504273508	1.0216860630144764	28.4	24.375661375661377	Beds in ordinary hospitalisation in public and private healthcare institutions
41	0	Emilia-Romagna	67.43504273504274	1.0288694401597631	84.03333333333333	65.54285714285713	Beds in residential socio-assistance and socio-health facilities
42	0	Emilia-Romagna	7.931880341880342	0.9833748021380445	7.48888888888889	8.065978835978836	Probability of dying between the ages of 30 and 69 from cancer, diabetes, cardiovascular and respiratory diseases
43	0	Emilia-Romagna	3.2214529914529915	0.9145806275680698	3.2933333333333334	3.5223280423280423	Probability of death under 5 years
44	0	Emilia-Romagna	0.01676923076923077	0.49935160160463454	0.024444444444444446	0.03358201058201058	Age-specific fertility rates per 1,000 women aged 10 to 14
45	0	Emilia-Romagna	18.54700854700855	0.8762366242681203	19.65555555555555	21.166666666666668	Age-specific fertility rates per 1000 women aged 15-19
46	0	Emilia-Romagna	59.23504273504273	1.001944125663216	60.6888888888889	59.12010582010581	Healthy life expectancy at birth
47	0	Emilia-Romagna	27.464957264957263	1.012419434209105	34.03333333333333	27.128042328042326	Rate of serious injury in road accidents
48	0	Emilia-Romagna	1.4373504273504274	0.8622733876185711	1.4377777777777778	1.6669312169312167	Neonatal mortality rate
49	0	Emilia-Romagna	5.751282051282051	1.030226810437217	7.022222222222222	5.582539682539682	Road accident fatality rate
50	0	Emilia-Romagna	5.925641025641026	0.9987926102257683	6.677777777777777	5.932804232804233	Standardized suicide mortality rate
51	0	Friuli-Venezia Giulia	18.24102564102564	1.0161681982355781	21.46666666666667	17.950793650793653	Alcohol (standardized rates)
52	0	Friuli-Venezia Giulia	5.652991452991453	0.9365492501888014	4.888888888888889	6.035978835978836	Diabetes (standardized rates)
53	0	Friuli-Venezia Giulia	13.935042735042735	1.0247550978261846	14.211111111111109	13.598412698412698	Contraception demand satisfied with modern methods during the last 12 months
54	0	Friuli-Venezia Giulia	43.70170940170941	0.974724807869324	43.111111111111114	44.834920634920636	Excess weight (standardized rates)
55	0	Friuli-Venezia Giulia	5.471794871794871	1.0083553342133684	5.888888888888889	5.426455026455026	Nurses and midwives
56	0	Friuli-Venezia Giulia	18.71965811965812	0.9793814213468193	16.9	19.113756613756614	Arterial hypertension (standardized rates)
57	0	Friuli-Venezia Giulia	73.68461538461538	0.9829677581888597	74.95555555555556	74.96137566137565	Percentage of births with more than 4 check-ups performed during pregnancy
58	0	Friuli-Venezia Giulia	24.904273504273508	1.0216860630144764	24.922222222222228	24.375661375661377	Beds in ordinary hospitalisation in public and private healthcare institutions
59	0	Friuli-Venezia Giulia	67.43504273504274	1.0288694401597631	94.45555555555556	65.54285714285713	Beds in residential socio-assistance and socio-health facilities
60	0	Friuli-Venezia Giulia	7.931880341880342	0.9833748021380445	8.01	8.065978835978836	Probability of dying between the ages of 30 and 69 from cancer, diabetes, cardiovascular and respiratory diseases
61	0	Friuli-Venezia Giulia	3.2214529914529915	0.9145806275680698	3.321111111111111	3.5223280423280423	Probability of death under 5 years
62	0	Friuli-Venezia Giulia	0.01676923076923077	0.49935160160463454	0.0	0.03358201058201058	Age-specific fertility rates per 1,000 women aged 10 to 14
63	0	Friuli-Venezia Giulia	18.54700854700855	0.8762366242681203	15.877777777777778	21.166666666666668	Age-specific fertility rates per 1000 women aged 15-19
64	0	Friuli-Venezia Giulia	59.23504273504273	1.001944125663216	61.06666666666667	59.12010582010581	Healthy life expectancy at birth
65	0	Friuli-Venezia Giulia	27.464957264957263	1.012419434209105	28.066666666666666	27.128042328042326	Rate of serious injury in road accidents
66	0	Friuli-Venezia Giulia	1.4373504273504274	0.8622733876185711	1.3166666666666667	1.6669312169312167	Neonatal mortality rate
67	0	Friuli-Venezia Giulia	5.751282051282051	1.030226810437217	5.855555555555555	5.582539682539682	Road accident fatality rate
68	0	Friuli-Venezia Giulia	5.925641025641026	0.9987926102257683	7.355555555555556	5.932804232804233	Standardized suicide mortality rate
69	0	Lazio	18.24102564102564	1.0161681982355781	13.944444444444445	17.950793650793653	Alcohol (standardized rates)
70	0	Lazio	5.652991452991453	0.9365492501888014	6.544444444444444	6.035978835978836	Diabetes (standardized rates)
71	0	Lazio	13.935042735042735	1.0247550978261846	13.766666666666667	13.598412698412698	Contraception demand satisfied with modern methods during the last 12 months
72	0	Lazio	43.70170940170941	0.974724807869324	43.23333333333333	44.834920634920636	Excess weight (standardized rates)
73	0	Lazio	5.471794871794871	1.0083553342133684	4.944444444444445	5.426455026455026	Nurses and midwives
74	0	Lazio	18.71965811965812	0.9793814213468193	19.68888888888889	19.113756613756614	Arterial hypertension (standardized rates)
75	0	Lazio	73.68461538461538	0.9829677581888597	-1.0	74.96137566137565	Percentage of births with more than 4 check-ups performed during pregnancy
76	0	Lazio	24.904273504273508	1.0216860630144764	24.37777777777778	24.375661375661377	Beds in ordinary hospitalisation in public and private healthcare institutions
77	0	Lazio	67.43504273504274	1.0288694401597631	36.51111111111111	65.54285714285713	Beds in residential socio-assistance and socio-health facilities
78	0	Lazio	7.931880341880342	0.9833748021380445	8.714444444444444	8.065978835978836	Probability of dying between the ages of 30 and 69 from cancer, diabetes, cardiovascular and respiratory diseases
79	0	Lazio	3.2214529914529915	0.9145806275680698	3.4922222222222223	3.5223280423280423	Probability of death under 5 years
80	0	Lazio	0.01676923076923077	0.49935160160463454	0.026444444444444444	0.03358201058201058	Age-specific fertility rates per 1,000 women aged 10 to 14
81	0	Lazio	18.54700854700855	0.8762366242681203	19.066666666666666	21.166666666666668	Age-specific fertility rates per 1000 women aged 15-19
82	0	Lazio	59.23504273504273	1.001944125663216	58.666666666666664	59.12010582010581	Healthy life expectancy at birth
83	0	Lazio	27.464957264957263	1.012419434209105	36.87777777777777	27.128042328042326	Rate of serious injury in road accidents
84	0	Lazio	1.4373504273504274	0.8622733876185711	1.7844444444444447	1.6669312169312167	Neonatal mortality rate
85	0	Lazio	5.751282051282051	1.030226810437217	5.8	5.582539682539682	Road accident fatality rate
86	0	Lazio	5.925641025641026	0.9987926102257683	4.122222222222222	5.932804232804233	Standardized suicide mortality rate
87	0	Liguria	18.24102564102564	1.0161681982355781	17.888888888888886	17.950793650793653	Alcohol (standardized rates)
88	0	Liguria	5.652991452991453	0.9365492501888014	4.766666666666667	6.035978835978836	Diabetes (standardized rates)
89	0	Liguria	13.935042735042735	1.0247550978261846	15.533333333333335	13.598412698412698	Contraception demand satisfied with modern methods during the last 12 months
90	0	Liguria	43.70170940170941	0.974724807869324	40.422222222222224	44.834920634920636	Excess weight (standardized rates)
91	0	Liguria	5.471794871794871	1.0083553342133684	6.311111111111111	5.426455026455026	Nurses and midwives
92	0	Liguria	18.71965811965812	0.9793814213468193	18.82222222222222	19.113756613756614	Arterial hypertension (standardized rates)
93	0	Liguria	73.68461538461538	0.9829677581888597	81.04444444444445	74.96137566137565	Percentage of births with more than 4 check-ups performed during pregnancy
94	0	Liguria	24.904273504273508	1.0216860630144764	24.944444444444443	24.375661375661377	Beds in ordinary hospitalisation in public and private healthcare institutions
95	0	Liguria	67.43504273504274	1.0288694401597631	98.05555555555556	65.54285714285713	Beds in residential socio-assistance and socio-health facilities
96	0	Liguria	7.931880341880342	0.9833748021380445	8.122222222222222	8.065978835978836	Probability of dying between the ages of 30 and 69 from cancer, diabetes, cardiovascular and respiratory diseases
97	0	Liguria	3.2214529914529915	0.9145806275680698	3.321111111111111	3.5223280423280423	Probability of death under 5 years
98	0	Liguria	0.01676923076923077	0.49935160160463454	0.0	0.03358201058201058	Age-specific fertility rates per 1,000 women aged 10 to 14
99	0	Liguria	18.54700854700855	0.8762366242681203	23.17777777777778	21.166666666666668	Age-specific fertility rates per 1000 women aged 15-19
100	0	Liguria	59.23504273504273	1.001944125663216	60.18888888888888	59.12010582010581	Healthy life expectancy at birth
101	0	Liguria	27.464957264957263	1.012419434209105	27.92222222222222	27.128042328042326	Rate of serious injury in road accidents
102	0	Liguria	1.4373504273504274	0.8622733876185711	1.587777777777778	1.6669312169312167	Neonatal mortality rate
103	0	Liguria	5.751282051282051	1.030226810437217	4.8	5.582539682539682	Road accident fatality rate
104	0	Liguria	5.925641025641026	0.9987926102257683	3.677777777777778	5.932804232804233	Standardized suicide mortality rate
105	0	Lombardia	18.24102564102564	1.0161681982355781	18.17777777777778	17.950793650793653	Alcohol (standardized rates)
106	0	Lombardia	5.652991452991453	0.9365492501888014	5.511111111111111	6.035978835978836	Diabetes (standardized rates)
107	0	Lombardia	13.935042735042735	1.0247550978261846	14.93333333333333	13.598412698412698	Contraception demand satisfied with modern methods during the last 12 months
108	0	Lombardia	43.70170940170941	0.974724807869324	41.31111111111111	44.834920634920636	Excess weight (standardized rates)
109	0	Lombardia	5.471794871794871	1.0083553342133684	4.611111111111111	5.426455026455026	Nurses and midwives
110	0	Lombardia	18.71965811965812	0.9793814213468193	18.91111111111111	19.113756613756614	Arterial hypertension (standardized rates)
111	0	Lombardia	73.68461538461538	0.9829677581888597	78.43333333333334	74.96137566137565	Percentage of births with more than 4 check-ups performed during pregnancy
112	0	Lombardia	24.904273504273508	1.0216860630144764	27.011111111111106	24.375661375661377	Beds in ordinary hospitalisation in public and private healthcare institutions
113	0	Lombardia	67.43504273504274	1.0288694401597631	73.94444444444444	65.54285714285713	Beds in residential socio-assistance and socio-health facilities
114	0	Lombardia	7.931880341880342	0.9833748021380445	7.774444444444445	8.065978835978836	Probability of dying between the ages of 30 and 69 from cancer, diabetes, cardiovascular and respiratory diseases
115	0	Lombardia	3.2214529914529915	0.9145806275680698	3.25	3.5223280423280423	Probability of death under 5 years
116	0	Lombardia	0.01676923076923077	0.49935160160463454	0.019888888888888887	0.03358201058201058	Age-specific fertility rates per 1,000 women aged 10 to 14
117	0	Lombardia	18.54700854700855	0.8762366242681203	19.566666666666666	21.166666666666668	Age-specific fertility rates per 1000 women aged 15-19
118	0	Lombardia	59.23504273504273	1.001944125663216	59.75555555555556	59.12010582010581	Healthy life expectancy at birth
119	0	Lombardia	27.464957264957263	1.012419434209105	20.91111111111111	27.128042328042326	Rate of serious injury in road accidents
120	0	Lombardia	1.4373504273504274	0.8622733876185711	1.4055555555555557	1.6669312169312167	Neonatal mortality rate
121	0	Lombardia	5.751282051282051	1.030226810437217	4.377777777777777	5.582539682539682	Road accident fatality rate
122	0	Lombardia	5.925641025641026	0.9987926102257683	5.422222222222222	5.932804232804233	Standardized suicide mortality rate
123	0	Marche	18.24102564102564	1.0161681982355781	17.233333333333334	17.950793650793653	Alcohol (standardized rates)
124	0	Marche	5.652991452991453	0.9365492501888014	5.155555555555555	6.035978835978836	Diabetes (standardized rates)
125	0	Marche	13.935042735042735	1.0247550978261846	12.866666666666667	13.598412698412698	Contraception demand satisfied with modern methods during the last 12 months
126	0	Marche	43.70170940170941	0.974724807869324	43.52222222222222	44.834920634920636	Excess weight (standardized rates)
127	0	Marche	5.471794871794871	1.0083553342133684	5.2555555555555555	5.426455026455026	Nurses and midwives
128	0	Marche	18.71965811965812	0.9793814213468193	17.22222222222222	19.113756613756614	Arterial hypertension (standardized rates)
129	0	Marche	73.68461538461538	0.9829677581888597	81.63333333333334	74.96137566137565	Percentage of births with more than 4 check-ups performed during pregnancy
130	0	Marche	24.904273504273508	1.0216860630144764	24.133333333333336	24.375661375661377	Beds in ordinary hospitalisation in public and private healthcare institutions
131	0	Marche	67.43504273504274	1.0288694401597631	68.85555555555555	65.54285714285713	Beds in residential socio-assistance and socio-health facilities
132	0	Marche	7.931880341880342	0.9833748021380445	7.2299999999999995	8.065978835978836	Probability of dying between the ages of 30 and 69 from cancer, diabetes, cardiovascular and respiratory diseases
133	0	Marche	3.2214529914529915	0.9145806275680698	2.836666666666667	3.5223280423280423	Probability of death under 5 years
134	0	Marche	0.01676923076923077	0.49935160160463454	0.0	0.03358201058201058	Age-specific fertility rates per 1,000 women aged 10 to 14
135	0	Marche	18.54700854700855	0.8762366242681203	16.56666666666667	21.166666666666668	Age-specific fertility rates per 1000 women aged 15-19
136	0	Marche	59.23504273504273	1.001944125663216	59.27777777777778	59.12010582010581	Healthy life expectancy at birth
137	0	Marche	27.464957264957263	1.012419434209105	27.200000000000003	27.128042328042326	Rate of serious injury in road accidents
138	0	Marche	1.4373504273504274	0.8622733876185711	1.0055555555555555	1.6669312169312167	Neonatal mortality rate
139	0	Marche	5.751282051282051	1.030226810437217	5.611111111111111	5.582539682539682	Road accident fatality rate
140	0	Marche	5.925641025641026	0.9987926102257683	6.533333333333334	5.932804232804233	Standardized suicide mortality rate
141	0	Molise	18.24102564102564	1.0161681982355781	19.66666666666667	17.950793650793653	Alcohol (standardized rates)
142	0	Molise	5.652991452991453	0.9365492501888014	6.533333333333334	6.035978835978836	Diabetes (standardized rates)
143	0	Molise	13.935042735042735	1.0247550978261846	11.733333333333333	13.598412698412698	Contraception demand satisfied with modern methods during the last 12 months
144	0	Molise	43.70170940170941	0.974724807869324	50.4	44.834920634920636	Excess weight (standardized rates)
145	0	Molise	5.471794871794871	1.0083553342133684	6.377777777777776	5.426455026455026	Nurses and midwives
146	0	Molise	18.71965811965812	0.9793814213468193	19.099999999999998	19.113756613756614	Arterial hypertension (standardized rates)
147	0	Molise	73.68461538461538	0.9829677581888597	82.94444444444444	74.96137566137565	Percentage of births with more than 4 check-ups performed during pregnancy
148	0	Molise	24.904273504273508	1.0216860630144764	25.48888888888889	24.375661375661377	Beds in ordinary hospitalisation in public and private healthcare institutions
149	0	Molise	67.43504273504274	1.0288694401597631	55.400000000000006	65.54285714285713	Beds in residential socio-assistance and socio-health facilities
150	0	Molise	7.931880341880342	0.9833748021380445	8.371111111111112	8.065978835978836	Probability of dying between the ages of 30 and 69 from cancer, diabetes, cardiovascular and respiratory diseases
151	0	Molise	3.2214529914529915	0.9145806275680698	3.2833333333333337	3.5223280423280423	Probability of death under 5 years
152	0	Molise	0.01676923076923077	0.49935160160463454	0.0	0.03358201058201058	Age-specific fertility rates per 1,000 women aged 10 to 14
153	0	Molise	18.54700854700855	0.8762366242681203	16.177777777777777	21.166666666666668	Age-specific fertility rates per 1000 women aged 15-19
154	0	Molise	59.23504273504273	1.001944125663216	57.63333333333334	59.12010582010581	Healthy life expectancy at birth
155	0	Molise	27.464957264957263	1.012419434209105	21.4	27.128042328042326	Rate of serious injury in road accidents
156	0	Molise	1.4373504273504274	0.8622733876185711	1.598888888888889	1.6669312169312167	Neonatal mortality rate
157	0	Molise	5.751282051282051	1.030226810437217	7.0888888888888895	5.582539682539682	Road accident fatality rate
158	0	Molise	5.925641025641026	0.9987926102257683	4.355555555555556	5.932804232804233	Standardized suicide mortality rate
159	0	Piemonte	18.24102564102564	1.0161681982355781	18.5	17.950793650793653	Alcohol (standardized rates)
160	0	Piemonte	5.652991452991453	0.9365492501888014	5.288888888888889	6.035978835978836	Diabetes (standardized rates)
161	0	Piemonte	13.935042735042735	1.0247550978261846	15.033333333333335	13.598412698412698	Contraception demand satisfied with modern methods during the last 12 months
162	0	Piemonte	43.70170940170941	0.974724807869324	40.56666666666667	44.834920634920636	Excess weight (standardized rates)
163	0	Piemonte	5.471794871794871	1.0083553342133684	5.133333333333334	5.426455026455026	Nurses and midwives
164	0	Piemonte	18.71965811965812	0.9793814213468193	18.58888888888889	19.113756613756614	Arterial hypertension (standardized rates)
165	0	Piemonte	73.68461538461538	0.9829677581888597	79.80000000000001	74.96137566137565	Percentage of births with more than 4 check-ups performed during pregnancy
166	0	Piemonte	24.904273504273508	1.0216860630144764	26.4	24.375661375661377	Beds in ordinary hospitalisation in public and private healthcare institutions
167	0	Piemonte	67.43504273504274	1.0288694401597631	101.23333333333332	65.54285714285713	Beds in residential socio-assistance and socio-health facilities
168	0	Piemonte	7.931880341880342	0.9833748021380445	8.350000000000001	8.065978835978836	Probability of dying between the ages of 30 and 69 from cancer, diabetes, cardiovascular and respiratory diseases
169	0	Piemonte	3.2214529914529915	0.9145806275680698	2.9999999999999996	3.5223280423280423	Probability of death under 5 years
170	0	Piemonte	0.01676923076923077	0.49935160160463454	0.01211111111111111	0.03358201058201058	Age-specific fertility rates per 1,000 women aged 10 to 14
171	0	Piemonte	18.54700854700855	0.8762366242681203	18.72222222222222	21.166666666666668	Age-specific fertility rates per 1000 women aged 15-19
172	0	Piemonte	59.23504273504273	1.001944125663216	59.044444444444444	59.12010582010581	Healthy life expectancy at birth
173	0	Piemonte	27.464957264957263	1.012419434209105	20.6	27.128042328042326	Rate of serious injury in road accidents
174	0	Piemonte	1.4373504273504274	0.8622733876185711	1.2877777777777777	1.6669312169312167	Neonatal mortality rate
175	0	Piemonte	5.751282051282051	1.030226810437217	5.411111111111111	5.582539682539682	Road accident fatality rate
176	0	Piemonte	5.925641025641026	0.9987926102257683	6.7666666666666675	5.932804232804233	Standardized suicide mortality rate
177	2	Provincia Autonoma di Bolzano/Bozen	45.9	0.8617706077523694	36.666666666666664	53.26243386243385	Influenza Vaccination Coverage Age 65+
178	2	Provincia Autonoma di Bolzano/Bozen	73.33333333333333	0.936492814140636	63.14444444444445	78.30634920634921	Vaccination coverage in childhood: measles
179	2	Provincia Autonoma di Bolzano/Bozen	80.56296296296297	0.9677878626090052	75.56666666666666	83.24444444444445	Childhood vaccination coverage: polio
180	2	Provincia Autonoma di Bolzano/Bozen	73.27777777777777	0.9378745708307091	63.14444444444445	78.13174603174603	Vaccination coverage in childhood: rubella
181	2	Provincia Autonoma di Bolzano/Bozen	0.43333333333333335	0.7109375	0.35555555555555557	0.6095238095238096	Dentists
182	2	Provincia Autonoma di Bolzano/Bozen	3.9962962962962965	0.8786644951140066	2.5888888888888886	4.548148148148148	Incidence of HIV infections per 100,000 residents (by region of residence)
183	2	Provincia Autonoma di Bolzano/Bozen	24.222222222222225	0.155049786628734	34.666666666666664	156.22222222222223	Number of deaths in road accidents
184	2	Provincia Autonoma di Trento	45.9	0.8617706077523694	54.788888888888884	53.26243386243385	Influenza Vaccination Coverage Age 65+
185	2	Provincia Autonoma di Trento	73.33333333333333	0.936492814140636	79.8111111111111	78.30634920634921	Vaccination coverage in childhood: measles
186	2	Provincia Autonoma di Trento	80.56296296296297	0.9677878626090052	83.41111111111111	83.24444444444445	Childhood vaccination coverage: polio
187	2	Provincia Autonoma di Trento	73.27777777777777	0.9378745708307091	79.77777777777777	78.13174603174603	Vaccination coverage in childhood: rubella
188	2	Provincia Autonoma di Trento	0.43333333333333335	0.7109375	0.5888888888888889	0.6095238095238096	Dentists
189	2	Provincia Autonoma di Trento	3.9962962962962965	0.8786644951140066	4.666666666666667	4.548148148148148	Incidence of HIV infections per 100,000 residents (by region of residence)
190	2	Provincia Autonoma di Trento	24.222222222222225	0.155049786628734	30.77777777777778	156.22222222222223	Number of deaths in road accidents
191	1	Puglia	0.9222222222222223	0.9391163793103448	0.8333333333333334	0.9820105820105821	Pharmacists
192	1	Puglia	19.23111111111111	0.9808613989637305	17.84444444444445	19.606349206349208	Smoking (standardized rates)
193	1	Puglia	3.84	0.9705268788446109	3.6999999999999997	3.9566137566137565	Doctors
194	1	Puglia	2.7844444444444445	1.0050802139037434	1.4888888888888892	2.77037037037037	Day-Hospital beds in public and private healthcare institutions
195	1	Puglia	0.1511111111111111	0.5570509069631363	0.18777777777777777	0.27126984126984127	Standardized mortality rate for accidental poisoning
196	0	Sardegna	18.24102564102564	1.0161681982355781	19.499999999999996	17.950793650793653	Alcohol (standardized rates)
197	0	Sardegna	5.652991452991453	0.9365492501888014	5.977777777777778	6.035978835978836	Diabetes (standardized rates)
198	0	Sardegna	13.935042735042735	1.0247550978261846	14.844444444444443	13.598412698412698	Contraception demand satisfied with modern methods during the last 12 months
199	0	Sardegna	43.70170940170941	0.974724807869324	41.32222222222222	44.834920634920636	Excess weight (standardized rates)
200	0	Sardegna	5.471794871794871	1.0083553342133684	4.733333333333333	5.426455026455026	Nurses and midwives
201	0	Sardegna	18.71965811965812	0.9793814213468193	18.866666666666664	19.113756613756614	Arterial hypertension (standardized rates)
202	0	Sardegna	73.68461538461538	0.9829677581888597	81.53333333333333	74.96137566137565	Percentage of births with more than 4 check-ups performed during pregnancy
203	0	Sardegna	24.904273504273508	1.0216860630144764	23.58888888888889	24.375661375661377	Beds in ordinary hospitalisation in public and private healthcare institutions
204	0	Sardegna	67.43504273504274	1.0288694401597631	45.62222222222223	65.54285714285713	Beds in residential socio-assistance and socio-health facilities
205	0	Sardegna	7.931880341880342	0.9833748021380445	8.623333333333333	8.065978835978836	Probability of dying between the ages of 30 and 69 from cancer, diabetes, cardiovascular and respiratory diseases
206	0	Sardegna	3.2214529914529915	0.9145806275680698	3.344444444444444	3.5223280423280423	Probability of death under 5 years
207	0	Sardegna	0.01676923076923077	0.49935160160463454	0.050111111111111106	0.03358201058201058	Age-specific fertility rates per 1,000 women aged 10 to 14
208	0	Sardegna	18.54700854700855	0.8762366242681203	19.833333333333332	21.166666666666668	Age-specific fertility rates per 1000 women aged 15-19
209	0	Sardegna	59.23504273504273	1.001944125663216	55.288888888888884	59.12010582010581	Healthy life expectancy at birth
210	0	Sardegna	27.464957264957263	1.012419434209105	32.94444444444444	27.128042328042326	Rate of serious injury in road accidents
211	0	Sardegna	1.4373504273504274	0.8622733876185711	1.4877777777777779	1.6669312169312167	Neonatal mortality rate
212	0	Sardegna	5.751282051282051	1.030226810437217	5.8999999999999995	5.582539682539682	Road accident fatality rate
213	0	Sardegna	5.925641025641026	0.9987926102257683	7.955555555555555	5.932804232804233	Standardized suicide mortality rate
214	1	Sicilia	0.9222222222222223	0.9391163793103448	0.8222222222222223	0.9820105820105821	Pharmacists
215	1	Sicilia	19.23111111111111	0.9808613989637305	20.53333333333334	19.606349206349208	Smoking (standardized rates)
216	1	Sicilia	3.84	0.9705268788446109	4.311111111111111	3.9566137566137565	Doctors
217	1	Sicilia	2.7844444444444445	1.0050802139037434	2.933333333333333	2.77037037037037	Day-Hospital beds in public and private healthcare institutions
218	1	Sicilia	0.1511111111111111	0.5570509069631363	0.13	0.27126984126984127	Standardized mortality rate for accidental poisoning
219	0	Toscana	18.24102564102564	1.0161681982355781	18.677777777777777	17.950793650793653	Alcohol (standardized rates)
220	0	Toscana	5.652991452991453	0.9365492501888014	5.488888888888889	6.035978835978836	Diabetes (standardized rates)
221	0	Toscana	13.935042735042735	1.0247550978261846	14.277777777777779	13.598412698412698	Contraception demand satisfied with modern methods during the last 12 months
222	0	Toscana	43.70170940170941	0.974724807869324	42.422222222222224	44.834920634920636	Excess weight (standardized rates)
223	0	Toscana	5.471794871794871	1.0083553342133684	5.5	5.426455026455026	Nurses and midwives
224	0	Toscana	18.71965811965812	0.9793814213468193	16.344444444444445	19.113756613756614	Arterial hypertension (standardized rates)
225	0	Toscana	73.68461538461538	0.9829677581888597	78.66666666666667	74.96137566137565	Percentage of births with more than 4 check-ups performed during pregnancy
226	0	Toscana	24.904273504273508	1.0216860630144764	21.533333333333335	24.375661375661377	Beds in ordinary hospitalisation in public and private healthcare institutions
227	0	Toscana	67.43504273504274	1.0288694401597631	52.8111111111111	65.54285714285713	Beds in residential socio-assistance and socio-health facilities
228	0	Toscana	7.931880341880342	0.9833748021380445	7.626666666666667	8.065978835978836	Probability of dying between the ages of 30 and 69 from cancer, diabetes, cardiovascular and respiratory diseases
229	0	Toscana	3.2214529914529915	0.9145806275680698	2.826666666666666	3.5223280423280423	Probability of death under 5 years
230	0	Toscana	0.01676923076923077	0.49935160160463454	0.021666666666666667	0.03358201058201058	Age-specific fertility rates per 1,000 women aged 10 to 14
231	0	Toscana	18.54700854700855	0.8762366242681203	18.233333333333334	21.166666666666668	Age-specific fertility rates per 1000 women aged 15-19
232	0	Toscana	59.23504273504273	1.001944125663216	60.77777777777778	59.12010582010581	Healthy life expectancy at birth
233	0	Toscana	27.464957264957263	1.012419434209105	26.533333333333335	27.128042328042326	Rate of serious injury in road accidents
234	0	Toscana	1.4373504273504274	0.8622733876185711	1.1555555555555557	1.6669312169312167	Neonatal mortality rate
235	0	Toscana	5.751282051282051	1.030226810437217	5.844444444444444	5.582539682539682	Road accident fatality rate
236	0	Toscana	5.925641025641026	0.9987926102257683	5.855555555555556	5.932804232804233	Standardized suicide mortality rate
237	0	Umbria	18.24102564102564	1.0161681982355781	16.38888888888889	17.950793650793653	Alcohol (standardized rates)
238	0	Umbria	5.652991452991453	0.9365492501888014	6.077777777777778	6.035978835978836	Diabetes (standardized rates)
239	0	Umbria	13.935042735042735	1.0247550978261846	13.733333333333334	13.598412698412698	Contraception demand satisfied with modern methods during the last 12 months
240	0	Umbria	43.70170940170941	0.974724807869324	44.96666666666667	44.834920634920636	Excess weight (standardized rates)
241	0	Umbria	5.471794871794871	1.0083553342133684	5.844444444444445	5.426455026455026	Nurses and midwives
242	0	Umbria	18.71965811965812	0.9793814213468193	21.555555555555557	19.113756613756614	Arterial hypertension (standardized rates)
243	0	Umbria	73.68461538461538	0.9829677581888597	83.16666666666667	74.96137566137565	Percentage of births with more than 4 check-ups performed during pregnancy
244	0	Umbria	24.904273504273508	1.0216860630144764	24.51111111111111	24.375661375661377	Beds in ordinary hospitalisation in public and private healthcare institutions
245	0	Umbria	67.43504273504274	1.0288694401597631	51.388888888888886	65.54285714285713	Beds in residential socio-assistance and socio-health facilities
246	0	Umbria	7.931880341880342	0.9833748021380445	7.4433333333333325	8.065978835978836	Probability of dying between the ages of 30 and 69 from cancer, diabetes, cardiovascular and respiratory diseases
247	0	Umbria	3.2214529914529915	0.9145806275680698	3.2377777777777776	3.5223280423280423	Probability of death under 5 years
248	0	Umbria	0.01676923076923077	0.49935160160463454	0.0	0.03358201058201058	Age-specific fertility rates per 1,000 women aged 10 to 14
249	0	Umbria	18.54700854700855	0.8762366242681203	19.266666666666666	21.166666666666668	Age-specific fertility rates per 1000 women aged 15-19
250	0	Umbria	59.23504273504273	1.001944125663216	59.56666666666667	59.12010582010581	Healthy life expectancy at birth
251	0	Umbria	27.464957264957263	1.012419434209105	21.93333333333333	27.128042328042326	Rate of serious injury in road accidents
252	0	Umbria	1.4373504273504274	0.8622733876185711	1.4755555555555555	1.6669312169312167	Neonatal mortality rate
253	0	Umbria	5.751282051282051	1.030226810437217	5.288888888888889	5.582539682539682	Road accident fatality rate
254	0	Umbria	5.925641025641026	0.9987926102257683	6.855555555555555	5.932804232804233	Standardized suicide mortality rate
255	2	Valle d'Aosta/Vallée d'Aoste	45.9	0.8617706077523694	46.24444444444444	53.26243386243385	Influenza Vaccination Coverage Age 65+
256	2	Valle d'Aosta/Vallée d'Aoste	73.33333333333333	0.936492814140636	77.04444444444444	78.30634920634921	Vaccination coverage in childhood: measles
257	2	Valle d'Aosta/Vallée d'Aoste	80.56296296296297	0.9677878626090052	82.71111111111112	83.24444444444445	Childhood vaccination coverage: polio
258	2	Valle d'Aosta/Vallée d'Aoste	73.27777777777777	0.9378745708307091	76.9111111111111	78.13174603174603	Vaccination coverage in childhood: rubella
259	2	Valle d'Aosta/Vallée d'Aoste	0.43333333333333335	0.7109375	0.35555555555555557	0.6095238095238096	Dentists
260	2	Valle d'Aosta/Vallée d'Aoste	3.9962962962962965	0.8786644951140066	4.733333333333333	4.548148148148148	Incidence of HIV infections per 100,000 residents (by region of residence)
261	2	Valle d'Aosta/Vallée d'Aoste	24.222222222222225	0.155049786628734	7.222222222222222	156.22222222222223	Number of deaths in road accidents
262	0	Veneto	18.24102564102564	1.0161681982355781	19.77777777777778	17.950793650793653	Alcohol (standardized rates)
263	0	Veneto	5.652991452991453	0.9365492501888014	5.266666666666667	6.035978835978836	Diabetes (standardized rates)
264	0	Veneto	13.935042735042735	1.0247550978261846	14.622222222222222	13.598412698412698	Contraception demand satisfied with modern methods during the last 12 months
265	0	Veneto	43.70170940170941	0.974724807869324	43.6	44.834920634920636	Excess weight (standardized rates)
266	0	Veneto	5.471794871794871	1.0083553342133684	5.444444444444445	5.426455026455026	Nurses and midwives
267	0	Veneto	18.71965811965812	0.9793814213468193	18.6	19.113756613756614	Arterial hypertension (standardized rates)
268	0	Veneto	73.68461538461538	0.9829677581888597	76.8111111111111	74.96137566137565	Percentage of births with more than 4 check-ups performed during pregnancy
269	0	Veneto	24.904273504273508	1.0216860630144764	25.200000000000003	24.375661375661377	Beds in ordinary hospitalisation in public and private healthcare institutions
270	0	Veneto	67.43504273504274	1.0288694401597631	75.67777777777778	65.54285714285713	Beds in residential socio-assistance and socio-health facilities
271	0	Veneto	7.931880341880342	0.9833748021380445	7.345555555555555	8.065978835978836	Probability of dying between the ages of 30 and 69 from cancer, diabetes, cardiovascular and respiratory diseases
272	0	Veneto	3.2214529914529915	0.9145806275680698	3.104444444444445	3.5223280423280423	Probability of death under 5 years
273	0	Veneto	0.01676923076923077	0.49935160160463454	0.024777777777777777	0.03358201058201058	Age-specific fertility rates per 1,000 women aged 10 to 14
274	0	Veneto	18.54700854700855	0.8762366242681203	15.555555555555555	21.166666666666668	Age-specific fertility rates per 1000 women aged 15-19
275	0	Veneto	59.23504273504273	1.001944125663216	59.611111111111114	59.12010582010581	Healthy life expectancy at birth
276	0	Veneto	27.464957264957263	1.012419434209105	23.81111111111111	27.128042328042326	Rate of serious injury in road accidents
277	0	Veneto	1.4373504273504274	0.8622733876185711	1.3099999999999998	1.6669312169312167	Neonatal mortality rate
278	0	Veneto	5.751282051282051	1.030226810437217	6.3	5.582539682539682	Road accident fatality rate
279	0	Veneto	5.925641025641026	0.9987926102257683	5.966666666666667	5.932804232804233	Standardized suicide mortality rate
